# Supplementary material for: Synthesis and Characterization of Hybrid Materials Derived from Conjugated Copolymers and Reduced Graphene Oxide
Source: Polymers (Basel). 2022 Dec 3;14(23):5292. doi: 10.3390/polym14235292 (PMC9737337; doi:10.3390/polym14235292)
Supplement: Supplementary file 1 [file polymers-14-05292-s001.zip]

Archive with 1 entries (1 files):
- polymers-2052027-supplementary.pdf
